# Supplementary material for: Low-Temperature Sintering and Microwave Dielectric Properties of CuxZn1−xTi0.2Zr0.8Nb2O8 Ceramics with the Aid of LiF
Source: Materials (Basel). 2024 Dec 20;17(24):6251. doi: 10.3390/ma17246251 (PMC11678219; doi:10.3390/ma17246251)
Supplement: Supplementary file 1 [file materials-17-06251-s001.zip]

Archive with 1 entries (1 files):
- materials-3361345-supplementary.pdf
